# Supplementary material for: Casein Hydrolysate Alleviates Adipose Chronic Inflammation in High Fat-Diet Induced Obese C57BL/6J Mice through MAPK Pathway
Source: Nutrients. 2023 Apr 8;15(8):1813. doi: 10.3390/nu15081813 (PMC10146021; doi:10.3390/nu15081813)
Supplement: Supplementary file 1 [file nutrients-15-01813-s001.zip]

Archive with 1 entries (1 files):
- nutrients-2314348-supplementary.pdf
